# Supplementary material for: In Vivo Tracking and 3D Mapping of Cell Death in Regeneration and Cancer Using Trypan Blue
Source: Cells. 2024 Aug 20;13(16):1379. doi: 10.3390/cells13161379 (PMC11352400; doi:10.3390/cells13161379)
Supplement: Supplementary file 1 [file cells-13-01379-s001.zip]

Archive with 10 entries (10 files):
- Procel Supp Figure S1.pdf
- Procel Supp Figure S2.pdf
- Procel supp Figure S3.pdf
- Procel Supp Figure S4.pdf
- Procel Supp Figure S5.pdf
- Procel supp Figure S6.pdf
- Procel Supp Figure S7.pdf
- Supplementary Video S1.mp4
- Supplementary Video S2.mp4
- Supplementary Video S3.mp4
